# Supplementary material for: New TMA (4,6,4′-Trimethyl angelicin) Analogues as Anti-Inflammatory Agents in the Treatment of Cystic Fibrosis Lung Disease
Source: Int J Mol Sci. 2022 Nov 21;23(22):14483. doi: 10.3390/ijms232214483 (PMC9699093; doi:10.3390/ijms232214483)
Supplement: Supplementary file 1 [file ijms-23-14483-s001.zip]

Archive with 1 entries (1 files):
- ijms-1967167-supplementary.pdf
